# Supplementary material for: High-Dose Selenium Induces Ferroptotic Cell Death in Ovarian Cancer
Source: Int J Mol Sci. 2023 Jan 18;24(3):1918. doi: 10.3390/ijms24031918 (PMC9915545; doi:10.3390/ijms24031918)
Supplement: Supplementary file 1 [file ijms-24-01918-s001.zip]

Archive with 1 entries (1 files):
- ijms-2124643-supplementary.pdf
